# Supplementary material for: AS1411 Aptamer Linked to DNA Nanostructures Diverts Its Traffic Inside Cancer Cells and Improves Its Therapeutic Efficacy
Source: Pharmaceutics. 2021 Oct 13;13(10):1671. doi: 10.3390/pharmaceutics13101671 (PMC8541364; doi:10.3390/pharmaceutics13101671)
Supplement: Supplementary file 1 [file pharmaceutics-13-01671-s001.zip]

Archive with 1 entries (1 files):
- pharmaceutics-1393712-supplementary.pdf
